# Supplementary material for: Metabolic Adaptations of White Lupin Roots and Shoots under Phosphorus Deficiency
Source: Front Plant Sci. 2015 Nov 24;6:1014. doi: 10.3389/fpls.2015.01014 (PMC4656794; doi:10.3389/fpls.2015.01014)
Supplement: Supplementary file 1 [file Data_Sheet_1.XLSX]

## Sheet: Tabelle1
metabolites in shoots			relative concentrations [%] based on normalised, untransformed data
Metabolite	Analyte, derivate	substance group	control 14	-P 14	t-test	control 22	-P 22	t-test
Mannitol	Mannitol 6TMS (217,319)	alcohol	100	91.4647		100	73.6426	*
myo-Inositol	myo-Inositol (305)	alcohol	100	73.2002	*	100	72.1995	*
Myo-inositol-phosphate	Myo-inositol-phosphate (318)	alcohol	100	44.6418	*	100	17.0957	*
Pinitol	Pinitol (260)	alcohol	100	53.6653	*	100	65.4994
4-Aminobutyrate (GABA)	4-Aminobutyrate (GABA) (174,304)	amino acid	100	163.965	*	100	60.1711
4-Hydroxyproline	4-Hydroxyproline (230)	amino acid	100	205.109	*	100	166.116	*
Alanine	Alanine (116)	amino acid	100	119.009		100	66.9892
Arginine, Citrullin, Ornithin	Arginine, Citrullin, Ornithin 4TMS(142)	amino acid	100	133.379		100	119.661
Asparagine	Asparagine (3TMS, 4TMS_MEOX1, 4TMS_MEOX2)(216, 231)	amino acid	100	139.83		100	529.381	*
Aspartate	L-Aspartate 3TMS (100,188,232)	amino acid	100	117.494		100	95.3003
beta-Alanine	beta-Alanine (248)	amino acid	100	125.533		100	70.6003
Glutamate	Glutamate (230,246)	amino acid	100	113.557		100	71.2321	*
Glycine	Glycine (174)	amino acid	100	72.4404	*	100	101.243
Isoleucine	Isoleucine (158)	amino acid	100	79.7868		100	312.051	*
Leucine	Leucine (158)	amino acid	100	73.5596		100	253.501	*
Lysine	Lysine (156)	amino acid	100	124.504		100	127.579
Phenylalanine	Phenylalanine 2TMS(192)	amino acid	100	77.3071		100	324.249	*
Proline	Proline, N,Odi-tms (142)	amino acid	100	99.5033		100	98.2516
Pyroglutamate_Glutamine	DL-Pyroglutamate_DL-Glutamine (156)	amino acid	100	148.105	*	100	75.8118
Serine	Serine (204)	amino acid	100	88.581		100	72.8785
S-methylcysteine	S-methylcysteine (218)	amino acid	100	76.366	*	100	116.923
Threonine	Threonine (101)	amino acid	100	90.0706		100	116.666
Tryptophan	Tryptophan (202)	amino acid	100	81.6812		100	587.259	*
Valine	Valine (144)	amino acid	100	89.3887		100	114.806
Shikimate	Shikimate (204)	amino acid biosynthesis	100	143.351	*	100	140.516	*
Naringenin	Naringenin (545)	flavonoid biosynthesis	100	71.2228		100	281.007	*
Ethanolamine	Ethanolamine (174)	lipid biosynthesis	100	97.285		100	93.2586
Adenine	Adenine (264)	nucleic acid compound	100	104.76		100	108.213
Adenosine	Adenosine 4TMS(236)	nucleic acid compound	100	612.79	*	100	403.51	*
Uracil	Uracil (255,241)	nucleic acid compound	100	132.676	*	100	73.7731	*
2-Methylcitrate	2-Methylcitrate MEOX1, MEOX2 (287)	organic acid	100	117.961		100	123.469	*
cis-Aconitate	cis-Aconitate (229)	organic acid	100	152.258		100	78.4092	*
Gluconic acid	Gluconic acid (333)	organic acid	100	94.0278		100	88.3492	*
Glucono-1,5-lactone	Glucono-1,5-lactone (129,220)	organic acid	100	97.9034		100	114.408
Glucuronic acid	Glucuronic acid MEOX1(333)	organic acid	100	95.3		100	91.8605
Maleic acid	Maleic acid (245)	organic acid	100	146.195	*	100	128.447
Pantothenic acid	Pantothenic acid (201)	organic acid	100	112.209		100	95.3945
Pyruvate	Pyruvate (174)	organic acid	100	129.053		100	68.9084	*
Sinapic acid	Sinapic acid (323,338,368)	organic acid	100	106.008		100	126.986	*
2-Aminoadipate	2-Aminoadipate (260)	organic acid, citric acid cycle	100	91.826		100	82.306
2-Hydroxyglutarate	2-Hydroxyglutarate (203,247)	organic acid, citric acid cycle	100	93.7469		100	96.6802
a-Ketoglutarate	a-Ketoglutarate (198)	organic acid, citric acid cycle	100	96.3608		100	61.427	*
Citrate	Citrate (257)	organic acid, citric acid cycle	100	129.407	*	100	111.04
Fumarate	Fumarate (245)	organic acid, citric acid cycle	100	166.317	*	100	152.058	*
Isocitrate	Isocitrate (245,319)	organic acid, citric acid cycle	100	83.0123		100	97.9653
Succinate	Succinate (247,409)	organic acid, citric acid cycle	100	148.719	*	100	357.354	*
Arabinose	Arabinose 4TMS(217,307)	sugar	100	74.9354	*	100	118.18	*
Fructose	Fructose MEOX1, MEOX2(307)	sugar	100	37.694	*	100	88.3411
Galactose_Glucose	Galactose_MeOX1/MEOX2_5TMS(319)	sugar	100	45.591	*	100	92.9153
Maltose	Maltose (480)	sugar	100	348.284	*	100	101.711
Melibiose	Melibiose MeOX1/MEOX2_8TMS(204,361)	sugar	100	122.342		100	149.315	*
Rhamnose	Rhamnose MeOX_4TMS(277)	sugar	100	107.526		100	126.984	*
Ribose	Ribose (217)	sugar	100	101.765		100	160.074	*
Sucrose	Sucrose 8TMS(361)	sugar	100	48.8676	*	100	174.368	*
Xylose	Xylose MeOX1/MEOX2_5TMS(217,307)	sugar	100	55.8116	*	100	97.2772
α,α-Trehalose	Trehalose (361)	sugar	100	64.7099	*	100	67.2387	*
Fructose 6-phosphate	Fructose 6-phosphate (315)	sugar, glycolysis	100	31.6125	*	100	5.67436	*
Glucose 6-phosphate	Glucose 6-phosphate MEOX1, MEOX2 (387)	sugar, glycolysis	100	27.5201	*	100	4.81386	*
Glycerate	Glycerate (189,192)	sugar, glycolysis	100	88.8328		100	118.169	*
Glycerol 3-phosphate	Glycerol 3-phosphate (357)	sugar, glycolysis	100	50.2176	*	100	14.6923	*
					* = significant, p ≤ 0.05
