# Supplementary material for: Metabolic Adaptations of White Lupin Roots and Shoots under Phosphorus Deficiency
Source: Front Plant Sci. 2015 Nov 24;6:1014. doi: 10.3389/fpls.2015.01014 (PMC4656794; doi:10.3389/fpls.2015.01014)
Supplement: Supplementary file 2 [file Data_Sheet_2.XLSX]

## Sheet: Tabelle1
metabolites in roots			relative concentrations [%] based on normalised, untransformed data
Metabolite	Analyte, derivate	substance group	control 14	-P 14	-PCRs 14	1-way-ANOVA	control 22	-P 22	-PCRs 22	1-way-ANOVA
Mannitol	Mannitol 6TMS (217,319)	alcohol	100	62.086	58.0292	*	100	29.5828	28.4252	*
myo-Inositol	myo-Inositol (305)	alcohol	100	87.5178	105.432		100	77.5286	87.4151
Myo-inositol-1-phosphate	Myo-inositol-phosphate (318)	alcohol	100	63.2356	51.117	*	100	27.8724	14.4735	*
Pinitol	Pinitol (260)	alcohol	100	128.315	76.7807	*	100	77.5033	40.6524	*
Alanine	Alanine (116)	amino acid	100	101.76	117.03		100	118.7	262.707
Asparagine	Asparagine (3TMS, 4TMS_MEOX1, 4TMS_MEOX2)(216, 231)	amino acid	100	183.597	243.611	*	100	425.435	541.152	*
Aspartate	L-Aspartate 3TMS (100,188,232)	amino acid	100	105.224	97.8881		100	103.03	116.598
beta-Alanine	beta-Alanine (248)	amino acid	100	87.2338	95.3677		100	74.2254	136.486
Glutamate	Glutamate (230,246)	amino acid	100	101.981	119.73		100	91.1789	109.232
Glycine	Glycine (174)	amino acid	100	108.242	91.3735		100	114.346	171.419	*
Isoleucine	Isoleucine (158)	amino acid	100	81.7544	110.853		100	134.279	198.488	*
Leucine	Leucine (158)	amino acid	100	454.092	861.606	*	100	248.719	496.263	*
Lysine	Lysine (156)	amino acid	100	92.0812	110.315		100	143.845	222.42	*
Phenylalanine	Phenylalanine 2TMS(192)	amino acid	100	92.9031	138.339		100	114.159	155.162
Proline, N,Odi-tms	Proline, N,Odi-tms (142)	amino acid	100	103.997	84.4229		100	186.287	242.657	*
Serine	Serine (204)	amino acid	100	100.945	100.609		100	87.5892	95.1741
S-methylcysteine	S-methylcysteine (218)	amino acid	100	40.686	116.662	*	100	108.605	547.324	*
Threonine	Threonine (101)	amino acid	100	85.2637	83.3168		100	117.615	170.235	*
Tryptophan	Tryptophan (202)	amino acid	100	107.352	179.407		100	816.164	1902.08	*
Tyrosine	Tyrosine (218)	amino acid	100	85.0858	120.321		100	138.855	244.408	*
Valine	Valine (144)	amino acid	100	84.1948	86.2573		100	103.782	125.584
4-Aminobutyrate (GABA)	4-Aminobutyrate (GABA) (174,304)	amino acid	100	103.971	115.307		100	70.3456	77.4525
Arginine, Citrullin, Ornithin	Arginine, Citrullin, Ornithin 4TMS(142)	amino acid	100	86.4522	109.61		100	175.822	301.002	*
Pyroglutamate_Glutamine	DL-Pyroglutamate_DL-Glutamine (156)	amino acid	100	58.7083	100.854	*	100	98.0965	107.353
Shikimate	Shikimate (204)	amino acid biosynthesis	100	145.847	82.9826		100	96.2185	48.1655	*
Naringenin	Naringenin (545)	flavonoid biosynthesis	100	68.2833	69.1531		100	129.527	312.635	*
Ethanolamine	Ethanolamine (174)	lipid biosynthesis	100	105.647	114.642		100	112.814	116.343	*
Adenine	Adenine (264)	nucleic acid compound	100	147.114	231.324	*	100	172.929	426.405	*
Adenosine	Adenosine 4TMS(236)	nucleic acid compound	100	427.914	428.445	*	100	167.909	315.292	*
Uracil	Uracil (255,241)	nucleic acid compound	100	171.231	164.125	*	100	99.12	87.1949
2-Methylcitrate	2-Methylcitrate MEOX1, MEOX2 (287)	organic acid	100	140.059	157.382		100	103.135	104.525
cis-Aconitate	cis-Aconitate (229)	organic acid	100	109.831	230.795	*	100	92.2993	383.29	*
Gluconic acid	Gluconic acid (333)	organic acid	100	64.6176	74.4777		100	75.2077	50.3558	*
Glucono-1,5-lactone	Glucono-1,5-lactone (129,220)	organic acid	100	102.937	121.901		100	139.464	199.243
Glucuronic acid	Glucuronic acid MEOX1(333)	organic acid	100	127.146	138.578	*	100	157.156	221.094	*
Maleic acid	Maleic acid (245)	organic acid	100	159.828	141.016	*	100	118.767	222.903	*
Pantothenic acid	Pantothenic acid (201)	organic acid	100	111.27	87.6615		100	112.6	100.74
Pyruvate	Pyruvate (174)	organic acid	100	100.377	156.866		100	124.241	219.355	*
Sinapic acid	Sinapic acid (323,338,368)	organic acid	100	86.4868	93.2936		100	100.656	116.138
2-Hydroxyglutarate	2-Hydroxyglutarate (203,247)	organic acid, citric acid cycle	100	82.4137	97.0565		100	135.738	239.461	*
a-Ketoglutarate	a-Ketoglutarate (198)	organic acid, citric acid cycle	100	101.52	148.931		100	90.6115	146.455	*
Citrate	Citrate (257)	organic acid, citric acid cycle	100	136.626	354.488	*	100	220.449	762.8	*
Fumarate	Fumarate (245)	organic acid, citric acid cycle	100	139.804	157.5	*	100	145.532	196.215	*
Isocitrate	Isocitrate (245,319)	organic acid, citric acid cycle	100	84.5191	56.4192		100	59.9528	32.0378	*
Succinate	Succinate (247,409)	organic acid, citric acid cycle	100	219.939	194.489	*	100	244.495	188.442	*
2-Aminoadipate	2-Aminoadipate (260)	organic acid, citric acid cycle	100	65.8034	101.076	*	100	114.065	226.259	*
Arabinose	Arabinose 4TMS(217,307)	sugar	100	96.4096	101.003		100	113.85	105.29
Fructose	Fructose MEOX1, MEOX2(307)	sugar	100	150.419	107.935		100	128.945	112.309
Galactose_Glucose	Galactose_MeOX1/MEOX2_5TMS(319)	sugar	100	116.31	111.481		100	111.157	105.743
Maltose	Maltose (480)	sugar	100	90.0775	91.016		100	88.2369	134.752
Melibiose	Melibiose MeOX1/MEOX2_8TMS(204,361)	sugar	100	76.9309	69.5608	*	100	99.2577	105.765
Rhamnose	Rhamnose MeOX_4TMS(277)	sugar	100	116.062	110.212		100	122.607	148.553	*
Ribose	Ribose (217)	sugar	100	140.008	175.428	*	100	128.418	219.6	*
Sucrose	Sucrose 8TMS(361)	sugar	100	54.4022	47.0056	*	100	125.82	104.053
Xylose	Xylose MeOX1/MEOX2_5TMS(217,307)	sugar	100	116.741	109.667		100	118.456	121.278
α,α-Trehalose	Trehalose (361)	sugar	100	103.682	124.062		100	74.9923	108.996	*
Fructose 6-phosphate	Fructose 6-phosphate (315)	sugar, glycolysis	100	15.9698	17.6247	*	100	1.86877	0.373928	*
Glucose 6-phosphate	Glucose 6-phosphate MEOX1, MEOX2 (387)	sugar, glycolysis	100	20.2373	20.3971		100	1.25355	0.107121	*
Glycerate	Glycerate (189,192)	sugar, glycolysis	100	141.328	105.082		100	80.682	75.0629	*
Glycerol 3-phosphate	Glycerol 3-phosphate (357)	sugar, glycolysis	100	37.5753	42.5518	*	100	14.5494	10.8686	*
						* = significant, p ≤ 0.05
